# Supplementary material for: hgvs: A Python package for manipulating sequence variants using HGVS nomenclature: 2018 Update
Source: Hum Mutat. 2018 Sep 5;39(12):1803–13. doi: 10.1002/humu.23615 (PMC6282708; doi:10.1002/humu.23615)
Supplement: Supplementary file 1 — Supporting information [file HUMU-39-1803-s001.zip]

Archive with 1 entries (1 files):
- clinvar.sqlite
